# Supplementary material for: Effects of Frying Temperature and Composite Spices on the Release Characteristics of Rapeseed Seasoning Oil
Source: Foods. 2026 Feb 9;15(4):626. doi: 10.3390/foods15040626 (PMC12939693; doi:10.3390/foods15040626)
Supplement: Supplementary file 1 [file foods-15-00626-s001.zip]

Archive with 1 entries (1 files):
- foods-4114247-supplementary.pdf
